# Supplementary material for: Comprehensive analysis and validation of SNX7 as a novel biomarker for the diagnosis, prognosis, and prediction of chemotherapy and immunotherapy response in hepatocellular carcinoma
Source: BMC Cancer. 2023 Sep 25;23:899. doi: 10.1186/s12885-023-11405-0 (PMC10519071; doi:10.1186/s12885-023-11405-0)
Supplement: Supplementary file 1 — Additional file 1. [file 12885_2023_11405_MOESM1_ESM.xlsx]

## Sheet: Sheet1
列1	列12	列2	列3	列4	列8	列9	列10	列11	列112	列113
NO.	Case-ID	NAME	GENDER	AGE	admission number (AD)	date	pathological diagnosis	HCC type	stage	Survival time（ after the surgery）DAY
1	41718		MALE	36		2022-10-02	HCC	Moderately differentiated HCC	IIB	live
IVE	42432		MALE	65		2022-10-01	HCC	Small hepatocellular carcinoma type moderately differentiatedHCC	IIIB	97
3	45855		MALE	70		2022/9/31	HCC	Well to moderately differentiated HCC	IIIB	301
4	46432		FEMALE	65		2022-09-01	HCC	Hepatic nodular type moderately differentiated primary HCC	IIB	live
5	51175		MALE	59		2022-09-01	HCC	Primary massive HCC	IIIA	205
6	51205		FEMALE	69		2022-09-07	HCC	Small hepatocellular carcinoma type moderately differentiated primary HCC	IIA	live
7	51555		MALE	68		2022-09-27	HCC	Primary moderately differentiated HCC	IB	live
8	52221		MALE	69		2022-09-07	HCC	Differentiated HCC	III	173
9	52283		MALE	75		2022-09-26	HCC	Primary HCC (thin trabecular, thick trabecular)	IIIB	169
10	52577		MALE	68		2022-09-05	HCC	Primary hepatocellular carcinoma	IIA	live
11	52579		FEMALE	54		2022-09-01	HCC	Primary hepatocellular carcinoma	IIA	live
12	53826		MALE	61		2022-09-01	HCC	Small hepatocellular carcinoma type moderately differentiated primary HCC	IIB	live
